# Supplementary material for: Sex Hormone-Binding Globulin and Cardiac Function in Men with Heart Failure: Possible Role of Diabetes
Source: J Clin Med. 2025 Mar 21;14(7):2132. doi: 10.3390/jcm14072132 (PMC11990003; doi:10.3390/jcm14072132)
Supplement: Supplementary file 1 [file jcm-14-02132-s001.zip]

Archive with 1 entries (1 files):
- jcm-3521670-supplementary.pdf
